# Supplementary material for: Deciphering the Effects of the PYCR Family on Cell Function, Prognostic Value, Immune Infiltration in ccRCC and Pan-Cancer
Source: Int J Mol Sci. 2024 Jul 25;25(15):8096. doi: 10.3390/ijms25158096 (PMC11311831; doi:10.3390/ijms25158096)
Supplement: Supplementary file 1 [file ijms-25-08096-s001.zip]

Archive with 1 entries (1 files):
- ijms-3120948-supplementary.pdf
